# Supplementary material for: Genome Assembly of the Dogface Butterfly Zerene cesonia
Source: Genome Biol Evol. 2019 Nov 22;12(1):3580–5. doi: 10.1093/gbe/evz254 (PMC6944212; doi:10.1093/gbe/evz254)
Supplement: evz254_Supplementary_Data [file evz254_supplementary_data.zip]

Archive with 2 entries (2 files):
- ZcesGenome_SF1.doc
- ZcesGenome_ST1.doc
